# Supplementary material for: Anxiety, Depression, and Stress Are Associated With Internet Gaming Disorder During COVID-19: Fear of Missing Out as a Mediator
Source: Front Psychiatry. 2022 Feb 11;13:827519. doi: 10.3389/fpsyt.2022.827519 (PMC8873089; doi:10.3389/fpsyt.2022.827519)
Supplement: Supplementary file 1 [file Data_Sheet_1.xlsx]

## Sheet: new data
序号	性别	年龄	年级	民族	X7gameAwangzheBchijiCD	游戏时长	IAT1	IAT2	IAT3	IAT4	IAT5	IAT6	IAT7	IAT8	IAT9	IAT10	IAT11	IAT12	IAT13	IAT14	IAT15	IAT16	IAT17	IAT18	IAT19	IAT20	DASS1	DASS2	DASS3	DASS4	DASS5	DASS6	DASS7	DASS8	DASS9	DASS10	DASS11	DASS12	DASS13	DASS14	DASS15	DASS16	DASS17	DASS18	DASS19	DASS20	DASS21	FOMO1	FOMO2
1	2	12	7	1	B	A	5	5	5	5	5	2	3	5	5	5	5	1	5	3	5	5	5	5	5	1	1	0	#NULL!	0	1	1	0	3	0	0	0	0	0	1	0	1	0	1	2	1	0	5	5
2	2	13	7	1	A	C	5	5	1	5	5	3	3	5	1	5	5	5	5	2	5	5	5	5	1	5	3	3	2	0	0	0	0	0	0	0	0	0	0	0	0	0	0	1	0	1	3	1	1
3	1	14	8	1	B	C	4	5	2	1	5	5	4	4	5	5	5	3	4	5	4	5	5	4	2	4	2	3	2	3	3	3	2	3	3	0	2	1	3	1	1	1	3	2	#NULL!	2	1	2	1
4	2	12	7	1	C明日之後	B	5	5	2	5	5	5	1	5	1	5	1	5	5	5	3	5	5	3	5	5	1	1	0	0	1	3	3	3	3	1	0	0	0	1	0	0	0	1	0	3	0	2	5
5	2	12	7	1	ABC(饥饿鲨，第五人格，元气骑士，火线精英，我的世界，贪吃蛇，王牌战争，球球大作战，穿越火线，英雄联盟）	C	5	5	1	5	5	1	5	1	1	5	5	5	5	5	5	5	5	5	1	5	3	3	3	1	3	0	3	3	3	0	3	3	3	3	3	0	3	3	3	3	0	5	5
6	1	12	7	1	A	B	3	4	1	5	5	4	4	1	5	5	5	4	4	4	5	4	5	5	1	5	3	2	0	3	2	0	3	3	3	3	3	1	3	0	2	2	1	3	2	3	0	2	3
7	1	14	8	1	A	C	4	2	1	5	5	3	3	1	4	5	5	5	5	5	5	5	5	1	1	5	0	2	0	0	1	2	1	3	3	0	1	0	0	2	0	0	0	0	3	0	2	2	2
8	1	13	8	1	无	A	5	1	5	2	3	5	2	5	5	1	5	5	2	5	3	5	5	3	3	2	0	0	1	0	1	0	3	1	3	1	1	0	1	0	1	2	0	1	1	0	0	3	3
9	1	13	8	1	A	A	3	5	1	5	5	3	4	2	5	5	5	5	3	5	2	2	3	5	1	2	1	1	0	0	0	3	3	3	3	2	2	2	1	2	2	3	0	3	2	2	0	2	5
10	1	13	8	1	C 漫画	C	4	3	3	4	5	2	4	2	5	5	5	3	4	3	4	4	2	3	2	3	2	1	2	2	2	1	2	2	2	1	2	2	2	1	1	2	2	3	3	2	1	5	4
11	2	13	8	1	AB	A	1	3	4	1	5	3	1	1	5	5	5	5	3	2	3	3	5	5	5	5	2	3	3	1	3	3	3	3	3	2	1	3	#NULL!	3	2	3	2	3	2	2	3	5	5
12	2	13	8	1	B		5	4	2	1	5	1	1	1	5	2	5	5	4	3	5	5	5	3	2	5	1	1	0	0	3	1	2	3	2	0	1	2	0	3	0	1	0	3	1	2	0	5	5
13	1	13	8	1	A	C	5	5	3	2	5	3	2	5	2	5	4	5	4	0	3	4	4	2	3	2	1	2	2	1	3	2	3	2	3	3	3	3	3	1	3	3	3	2	2	3	3	3	3
14	1	14	8	1	A	A	5	5	1	2	1	4	5	1	1	5	5	1	2	5	2	5	5	5	1	1	0	#NULL!	0	0	2	0	0	3	2	1	0	0	0	0	0	3	0	0	0	0	0	1	1
15	1	14	8	1	A	A	2	4	2	5	5	5	5	1	3	5	5	1	1	1	1	5	1	3	1	5	3	1	1	0	2	0	0	0	0	2	2	2	2	0	1	2	0	0	3	3	0	5	5
16	1	15	8	1	A	B	2	2	4	3	4	3	2	1	4	4	4	5	3	5	2	4	2	1	2	3	1	1	3	0	1	1	1	2	3	3	2	3	3	2	2	3	3	2	2	3	3	3	3
17	2	15	8	1	A	A	5	5	1	3	5	5	2	4	1	1	3	2	3	1	3	4	4	4	1	3	0	2	0	0	3	0	0	0	1	1	0	0	0	0	0	0	0	0	1	2	0	1	3
18	2	13	8	1	B	A	5	1	1	3	3	2	2	1	1	5	5	1	5	5	5	1	1	1	5	5	1	0	0	0	1	0	1	0	1	0	0	0	3	0	0	0	0	0	0	0	2	2	1
19	1	13	8	1	A	C	4	4	4	4	4	4	4	1	2	3	5	1	1	1	4	4	2	2	1	3	0	1	1	2	1	2	2	2	1	1	1	1	1	1	1	1	0	1	1	2	1	3	3
20	1	14	8	1	AB	C	4	3	1	2	5	4	3	4	1	3	2	3	2	3	5	3	5	2	1	2	1	1	1	2	2	2	0	2	1	1	1	1	2	0	1	0	2	1	1	2	2	1	1
21	1	12	7	1	C不玩	A	1	2	1	1	5	1	1	1	5	5	5	4	5	2	5	5	5	1	1	2	1	0	1	0	2	3	0	1	0	0	0	1	0	1	0	1	0	3	1	2	1	3	2
22	2	12	7	1	AB	A	5	5	2	3	5	2	1	1	2	1	5	4	1	3	2	5	5	2	1	2	0	0	0	0	0	0	0	1	0	0	0	0	0	0	0	0	0	0	0	0	0	1	1
23	2	13	7	1	ABC第五人格	B	4	3	4	2	4	5	3	3	3	3	4	2	3	2	4	3	2	1	2	0	0	0	0	0	0	1	1	1	1	0	0	0	0	0	0	0	0	2	0	1	0	1	1
24	2	13	7	1	B	B	4	5	2	1	2	2	1	1	2	3	2	5	5	2	4	4	2	1	5	3	1	2	3	0	3	1	0	1	3	3	2	3	2	1	#NULL!	2	1	1	2	1	0	1	2
25	2	12	7	1	C 我的世界		4	4	4	2	5	3	3	2	1	1	4	3	3	1	4	4	2	3	1	2	2	1	2	0	2	0	0	1	3	2	1	1	1	1	0	0	0	0	0	1	0	2	1
26	2	14	8	6	C不玩	不玩	3	1	3	1	5	5	5	5	5	3	5	1	1	1	4	1	1	1	2	3	3	2	3	2	2	3	3	3	3	3	3	3	3	3	3	3	3	3	3	3	3	3	4
27	1	13	8	1	C无	A	5	3	1	2	4	3	1	3	3	2	5	1	4	1	1	5	3	3	1	4	3	1	2	0	1	2	0	3	3	3	3	3	3	3	2	1	0	3	1	2	3	4	4
28	1	14	7	1	B	C	5	4	4	3	5	3	1	2	3	2	1	2	3	5	2	3	1	1	3	1	1	1	3	0	1	1	1	1	0	0	0	0	0	0	0	1	0	3	1	2	0	1	1
29	1	13	7	1	B	A	3	3	1	1	5	3	1	1	2	5	5	5	1	2	5	2	2	1	1	5	2	3	2	0	1	0	0	0	1	1	0	0	1	0	0	0	0	1	0	0	0	1	1
30	2	13	7	1	ABC（元气骑士）	B	1	1	3	2	5	3	1	1	4	3	2	3	1	1	3	4	5	5	3	3	0	0	0	0	1	0	0	0	3	0	0	1	0	0	0	0	0	0	0	1	0	3	4
31	1	12	7	1	D	A	2	3	1	1	5	2	1	2	5	5	5	1	1	1	2	3	5	5	1	3	2	0	0	0	0	0	1	2	3	1	1	0	0	0	0	0	1	2	0	1	0	4	5
32	2	14	7	1	C 逆战	B	4	2	2	3	3	4	2	2	3	4	3	2	3	2	3	3	4	2	2	1	1	0	1	0	1	0	1	1	0	0	1	0	1	1	0	0	0	3	0	0	3	2	1
33	2	13	7	1	A	B	1	3	2	1	5	5	2	4	4	4	3	3	2	2	3	3	2	1	1	2	1	2	1	1	1	0	1	2	3	1	1	1	2	1	2	1	2	3	0	0	2	1	1
34	1	13	7	1	A	A	4	1	3	4	5	1	1	1	1	5	4	4	1	2	4	3	1	2	1	5	0	1	3	0	3	2	3	3	3	0	0	2	3	0	3	0	2	3	0	3	2	1	1
35	1	12	7	1	C 抖音	B	2	3	1	2	4	2	2	1	3	4	4	2	4	1	4	4	2	2	1	4	0	1	2	1	2	3	1	2	3	2	2	3	2	2	3	1	2	3	3	3	2	3	2
36	2	13	8	1	A	B	3	2	1	2	4	1	1	2	4	3	3	3	3	2	4	5	4	1	1	2	1	0	0	1	1	0	0	1	1	0	1	1	0	0	0	0	0	1	1	1	0	2	2
37	1	13	7	1	C不玩	A	3	4	2	1	4	3	1	1	3	3	2	3	3	1	3	3	3	2	3	2	1	2	1	0	0	0	0	1	1	1	1	1	1	1	1	1	0	2	0	0	0	2	2
38	1	12	7	1	A	A	2	2	3	4	4	3	2	2	1	5	3	4	1	2	2	2	2	1	1	3	1	2	2	2	1	3	2	2	3	2	3	1	1	1	2	1	1	2	2	3	1	2	3
39	2	13	7	1	A	B	2	3	2	1	4	2	1	2	3	3	2	3	3	1	4	3	4	2	1	3	2	1	3	1	0	2	3	3	3	3	3	1	2	1	1	2	1	2	1	2	3	3	2
40	1	12	7	1	C单机	A	4	4	4	2	3	5	1	1	5	1	2	2	1	2	1	1	4	2	2	2	2	1	1	2	3	3	0	1	3	2	0	3	0	1	0	2	0	3	0	0	0	3	2
41	1	14	8	1	C崩坏3	B	3	3	2	1	2	2	1	1	3	3	4	3	1	1	4	3	4	4	3	1	2	0	1	1	2	2	2	1	3	2	2	1	1	2	1	2	1	2	0	0	1	2	3
42	2	15	8	1	A	A	3	1	2	1	4	2	5	2	3	5	3	4	1	3	2	3	1	1	1	1	3	2	1	3	0	0	3	2	3	1	1	2	1	1	0	0	0	1	1	3	0	3	2
43	2	14	8	1	A	B	3	4	1	1	4	5	1	3	5	1	3	1	1	1	2	3	3	4	1	1	0	0	3	0	0	0	3	3	3	0	2	3	0	0	0	0	0	#NULL!	3	3	0	5	5
44	2	14	8	1	A	B	3	3	2	1	5	2	2	2	5	4	2	2	3	1	1	1	1	2	1	5	1	3	2	1	0	2	2	2	3	1	1	0	0	2	0	0	0	2	0	3	0	1	1
45	1	13	7	1	A C第五人格 猫和老鼠	A	3	4	2	1	5	3	3	2	1	2	2	1	2	2	2	3	4	3	2	1	0	0	0	0	0	0	0	1	1	1	0	1	1	0	0	0	0	0	0	0	1	1	1
46	2	14	8	1	A	B	4	2	1	5	5	3	1	2	1	1	1	3	1	3	2	5	3	3	1	1	3	3	0	0	1	0	0	2	3	0	0	1	0	0	0	0	0	1	0	0	0	5	2
47	2	14	8	1	D	A 不玩	4	4	2	2	5	3	2	2	3	1	3	2	2	1	1	3	3	1	2	2	1	0	1	0	1	0	0	0	1	0	0	0	0	0	0	0	0	1	0	0	0	2	2
48	2	12	7	1	C 我的世界	B	2	2	2	5	5	2	1	1	1	5	3	4	3	3	1	1	1	3	1	2	0	0	1	0	0	2	0	2	3	#NULL!	1	2	2	1	0	1	1	1	1	3	1	2	2
49	2	13	7	1	ABC	B	3	2	1	1	5	2	1	4	4	4	5	2	1	1	1	2	1	1	1	5	0	0	0	0	0	0	0	0	0	0	0	0	0	0	0	0	0	3	0	3	2	2	2
50	1	13	8	1	B	B	3	1	1	3	3	3	4	2	3	4	1	2	3	1	3	2	3	1	1	3	0	0	0	1	0	1	0	0	3	0	0	0	0	#NULL!	0	0	0	1	0	0	0	1	1
51	2	12	7	1	A	C	3	2	1	2	5	3	1	2	1	5	5	1	4	2	3	1	1	1	1	2	0	0	0	0	1	0	0	0	2	0	0	0	0	0	0	0	0	0	0	0	0	1	1
52	2	13	7	1	B	A	5	2	4	4	5	2	1	2	1	5	2	2	1	1	1	2	3	1	1	1	1	0	0	0	0	0	0	1	3	0	3	3	0	0	0	0	0	3	0	0	0	5	5
53	1	13	8	1	D	A	4	2	3	2	3	2	1	1	2	4	3	2	1	3	2	4	3	1	1	2	1	1	1	0	0	1	0	0	2	1	1	0	0	0	0	0	0	2	0	0	0	1	1
54	2	13	8	1	C 保卫萝卜	A	4	2	3	1	2	2	2	1	2	2	3	2	3	1	4	3	2	2	3	2	0	0	0	0	1	1	0	1	2	1	1	0	0	0	0	0	0	1	0	1	0	1	2
55	1	13	7	1	A	B	4	2	1	3	3	3	1	1	3	3	3	3	2	2	2	1	4	1	1	2	2	1	1	0	1	1	1	1	1	0	0	1	0	1	0	0	0	2	0	1	0	4	4
56	1	13	7	1	A	A	3	4	1	3	2	2	1	1	2	4	4	1	3	2	2	3	2	1	1	3	3	1	2	1	3	3	3	3	3	2	2	2	2	3	2	2	0	3	1	2	2	2	2
57	1	14	8	1	AB	B	2	2	3	5	3	2	4	2	1	5	3	2	1	2	1	1	1	2	1	2	3	3	2	3	1	3	3	1	2	2	1	3	2	2	2	2	1	1	1	2	1	4	3
58	2	14	8	1	AC FGO QQ飞车	C	2	1	1	1	5	1	1	1	3	1	5	2	5	2	4	5	2	1	1	1	1	0	0	0	0	0	0	0	0	2	0	0	0	1	0	1	0	1	0	1	0	1	1
59	1	13	8	1	D	A	3	3	3	3	3	3	3	3	3	3	1	1	3	1	1	2	2	2	1	1	1	0	3	3	3	3	3	3	3	3	3	3	3	3	3	3	3	3	3	3	2	4	4
60	2	14	8	1	B	A	3	2	2	1	5	1	1	1	2	3	1	4	4	1	3	3	1	1	2	4	2	1	2	1	2	2	2	2	3	3	2	2	3	1	1	0	0	3	0	0	3	5	5
61	2	14	7	6	ABC明日之后	A	4	3	1	1	2	2	1	3	1	3	4	4	2	2	2	1	2	3	2	1	0	0	0	0	1	0	2	1	2	0	0	0	0	0	0	0	0	1	1	1	0	2	2
62	2	12	7	1	A	A	4	1	1	5	2	2	1	1	5	1	5	5	1	3	2	1	1	1	1	1	0	0	0	0	0	0	0	0	3	0	0	0	0	0	0	0	0	0	0	0	0	1	1
63	2	14	8	1	A	B	2	1	3	2	3	2	1	1	3	4	3	2	3	1	3	3	2	2	1	2	0	1	0	0	0	0	0	2	2	1	0	1	0	2	1	0	0	1	1	0	0	2	2
64	2	13	8	1	C Minecraft	B	5	1	1	1	3	1	1	1	5	1	5	3	2	1	1	4	5	1	1	1	3	3	1	3	1	2	3	1	0	3	3	0	0	0	3	3	1	3	2	3	1	5	1
65	1	14	8	2	ABC（QQ飞车、NBA、穿越火线、火影忍者）	B	3	2	1	4	4	1	1	1	5	4	3	2	2	3	2	1	2	1	1	1	2	2	0	1	0	0	0	0	0	0	0	0	0	1	0	0	0	1	0	0	0	2	2
66	2	13	7	1	A	A	2	1	1	4	3	2	1	1	4	5	3	1	1	4	2	2	1	3	1	1	1	0	1	0	0	1	0	1	1	1	1	3	2	1	2	2	0	0	0	1	1	1	1
67	1	13	8	1	C实况足球	B	2	2	1	2	4	3	1	2	4	3	3	3	2	1	2	3	2	1	1	1	1	1	0	0	0	1	1	1	2	0	1	0	0	1	0	0	0	0	0	0	0	3	3
68	1	13	8	1	A.C火影忍者	C	1	2	4	5	5	1	1	1	2	5	1	1	2	1	2	2	3	2	1	1	1	2	3	2	3	3	3	3	3	3	2	3	2	1	2	1	2	2	2	3	2	5	5
69	2	14	8	1	A	C	1	3	2	3	3	2	1	1	2	5	1	2	2	2	2	3	1	2	3	2	2	0	0	0	0	1	0	2	0	0	0	1	1	0	1	0	0	3	0	0	0	1	1
70	2	13	8	1	A	B	3	3	2	3	2	3	2	2	2	3	1	2	1	2	1	3	3	2	1	2	1	0	1	1	1	1	1	1	1	1	1	1	1	1	1	1	1	1	0	1	1	1	1
71	1	15	8	1	B	A	3	1	3	3	2	1	1	4	2	1	1	4	4	3	2	1	1	2	1	2	0	0	1	0	1	0	0	3	0	1	0	3	3	1	0	0	0	3	0	3	3	1	1
72	2	14	8	1	AB	A	4	4	1	3	5	3	1	1	1	3	3	1	1	1	3	1	3	1	1	1	0	1	0	0	0	0	0	1	0	0	0	0	0	0	0	0	0	0	0	0	0	1	1
73	1	12	7	1	AB	A	1	1	1	1	2	1	2	1	5	5	3	2	5	2	2	2	3	1	1	1	0	2	3	2	2	0	0	3	3	0	2	3	3	3	0	0	0	3	3	1	3	5	3
74	2	13	7	1	AB	B	4	2	3	2	5	2	1	2	1	1	1	2	2	3	2	4	1	1	2	1	0	0	0	0	1	0	0	0	1	0	0	0	0	1	0	1	0	0	0	0	0	1	1
75	1	14	7	1	A	A	3	2	4	3	5	2	2	2	4	1	1	2	2	1	2	1	2	1	1	1	3	0	2	1	0	0	2	2	2	1	2	2	3	1	2	1	0	2	1	2	2	2	2
76	2	13	8	1	B	C	1	2	1	5	2	2	1	1	4	5	1	1	2	5	4	1	1	1	1	1	1	1	1	0	0	0	1	0	1	1	1	1	1	0	0	2	0	1	0	0	0	1	2
77	1	12	7	1	CQQ飞车	B	4	2	1	1	5	2	2	1	2	3	2	2	2	2	2	2	4	1	1	1	2	0	0	1	0	0	3	0	1	1	0	1	0	1	0	0	0	0	0	0	0	2	2
78	1	13	8	1	B	A	2	1	2	5	1	2	1	1	5	3	2	3	1	1	3	1	1	1	1	4	3	3	3	2	2	3	3	3	2	1	3	3	3	2	3	1	0	3	3	3	1	3	4
79	2	13	8	1	A	B	3	3	1	1	5	1	1	1	3	3	3	1	3	2	5	1	1	1	1	1	1	1	1	2	2	1	1	1	1	1	2	2	2	3	1	1	1	2	0	0	0	4	4
80	2	13	7	1	B	B	4	2	1	1	2	3	1	2	5	2	2	3	1	1	2	2	2	2	1	2	0	0	0	0	1	0	1	1	1	0	0	1	0	0	0	0	0	0	1	0	0	1	1
81	1	13	7	1	B	B	3	1	1	2	5	2	3	1	3	4	1	2	3	1	1	2	1	3	1	1	1	0	0	0	0	0	1	1	2	0	0	0	0	0	0	0	0	1	0	0	0	2	2
82	1	13	7	1	B	A	2	2	4	1	3	2	1	1	2	3	2	2	1	2	3	4	2	1	1	2	1	1	0	0	1	0	0	0	2	1	0	1	1	0	0	0	0	0	0	1	0	1	2
83	1	13	7	1	A	B	2	2	1	3	3	2	1	2	3	5	2	3	1	1	1	1	3	1	1	3	1	0	1	1	0	0	0	0	3	1	0	0	1	1	0	1	0	3	0	0	0	1	1
84	1	12	7	1	C不玩	A	1	2	2	1	3	2	2	3	1	1	1	1	1	1	1	2	2	2	1	1	1	0	0	1	1	0	0	1	1	1	1	3	1	2	0	0	0	1	1	0	0	2	1
85	2	14	8	1	A		3	3	1	3	2	2	1	2	2	3	2	2	2	1	2	3	1	2	1	2	1	0	1	0	0	0	0	1	1	0	2	1	0	0	1	0	0	1	0	0	0	3	3
86	1	15	8	1	A	A	5	3	2	2	3	3	2	2	3	3	2	1	1	1	1	1	1	2	1	1	3	1	0	0	1	1	3	3	3	0	0	0	1	1	1	1	0	0	1	0	0	2	3
87	1	13	7	1	A	A	4	4	1	2	3	2	2	1	3	2	2	1	1	1	1	4	3	1	1	1	0	0	0	0	0	0	0	0	1	0	0	0	0	1	0	0	0	1	0	0	0	1	2
88	1	13	8	1	A	B	2	2	1	2	5	2	1	1	3	5	3	2	2	1	2	1	1	1	1	2	1	0	1	#NULL!	0	0	2	1	2	0	0	1	2	3	0	0	1	3	0	0	1	1	1
89	2	13	7	1	C 鸡你太美	A	1	1	3	3	2	1	2	1	2	3	2	4	1	2	2	2	1	2	3	2	1	0	3	0	2	1	1	0	3	2	0	3	#NULL!	1	0	2	3	1	0	0	2	2	1
90	1	12	7	1	C不玩游戏	A	2	3	1	1	4	2	1	2	2	3	1	2	3	1	2	4	2	2	1	1	0	0	0	0	0	0	0	0	0	0	1	1	1	3	2	1	0	0	0	0	0	1	1
91	1	12	7	1	B	B	3	1	1	3	5	2	1	1	4	2	2	1	1	3	2	2	2	1	1	1	0	2	0	0	1	1	2	2	1	0	3	1	0	0	0	0	0	3	1	1	0	1	1
92	2	14	7	1	A B	A	2	1	4	3	2	2	2	1	1	1	5	1	5	1	1	1	1	1	3	1	0	1	0	0	0	0	0	0	0	0	0	0	0	0	0	0	0	0	0	0	0	1	1
93	2	13	8	1	AC（穿越火线）	B	3	1	1	3	4	3	1	2	2	2	2	1	1	1	3	2	4	1	1	1	1	2	1	0	1	0	0	0	2	1	0	0	0	0	0	0	1	1	0	0	2	2	2
94	1	13	7	1	B	A	4	2	2	2	2	3	2	1	3	2	2	2	2	1	1	1	1	3	1	1	0	0	0	0	0	0	0	0	0	0	0	0	0	0	0	0	0	0	1	1	0	1	1
95	2	13	7	1	B	B	3	3	2	1	3	2	1	2	1	1	2	1	2	1	2	2	3	3	1	2	1	0	0	0	1	0	0	1	1	0	0	1	0	1	0	0	0	0	0	0	0	1	1
96	2	13	7	1	A	A	2	1	2	1	5	1	1	1	4	3	3	2	2	1	1	2	1	2	1	2	0	1	1	0	0	1	1	1	1	0	1	2	1	1	0	0	0	1	0	0	0	2	1
97	2	13	7	1	A	B	3	2	1	4	2	2	1	1	4	3	2	2	1	1	2	2	2	1	1	1	0	0	0	0	0	0	1	1	0	0	0	0	0	0	0	0	0	0	0	0	0	1	1
98	2	15	8	1	C 元气骑士	A	2	2	2	2	2	2	2	3	2	3	3	2	1	1	2	2	1	1	1	2	0	0	0	0	0	0	1	0	1	0	0	0	0	0	1	0	0	0	0	1	0	1	1
99	2	14	8	1	A	A	3	3	3	4	2	1	2	1	4	2	2	2	1	1	1	1	1	1	2	1	1	0	1	1	1	1	1	1	2	1	0	0	0	2	1	0	0	1	1	1	0	3	3
100	1	14	8	1	C第五人格	A	2	1	3	2	4	2	1	1	5	2	2	3	1	1	1	1	2	1	1	2	2	1	2	0	0	2	2	3	3	1	1	1	1	0	0	0	0	1	0	1	0	2	1
101	1	13	8	1	C我的世界	B	3	2	2	1	3	1	2	2	1	2	3	3	2	2	2	2	1	1	2	1	2	0	0	0	2	1	1	0	3	0	0	0	0	0	0	1	0	2	0	0	0	1	1
102	1	13	8	1	B	A	2	2	1	4	5	1	1	1	3	4	2	1	1	1	2	1	2	1	1	1	1	2	3	0	0	1	1	2	0	1	1	3	2	1	0	1	1	2	1	3	0	2	2
103	2	12	7	1	C 我的世界	A	3	2	1	1	2	2	1	1	1	2	3	2	1	1	3	4	2	2	1	2	1	1	1	0	1	1	1	2	1	1	2	0	2	0	0	1	0	1	1	2	0	1	1
104	2	13	7	1	B	A	1	1	1	2	1	1	1	1	5	1	3	3	2	1	4	4	1	1	1	2	1	0	0	0	1	0	0	0	0	0	0	2	0	2	0	0	0	0	0	0	0	2	1
105	1	14	7	1	B	A	1	3	2	1	5	2	1	1	2	5	2	1	1	1	1	3	1	2	1	1	3	1	3	0	1	2	1	0	1	0	0	3	2	0	0	1	0	3	0	0	0	3	3
106	2	13	7	1	B	A	3	2	1	1	3	2	1	1	5	3	2	1	1	1	2	3	2	1	1	1	0	0	0	0	0	0	0	0	0	0	0	0	0	0	0	0	0	0	0	0	0	2	1
107	2	13	7	1	C乐高	A	1	2	1	1	4	1	1	1	4	1	1	3	3	1	3	4	1	2	1	1	0	0	0	0	0	0	0	1	2	0	0	0	1	3	0	0	0	1	2	0	0	3	4
108	1	15	8	1	AB	C	3	2	2	3	4	1	1	1	2	3	3	2	2	1	1	2	1	1	1	1	3	0	0	0	0	0	0	0	0	0	0	1	0	3	0	0	0	0	0	0	0	3	1
109	1	13	8	1	C 小说 抖音	A	2	2	1	2	2	2	2	2	3	3	2	2	1	1	2	2	2	1	1	2	2	1	1	2	1	2	1	2	3	1	2	2	2	3	1	2	1	3	2	2	1	3	2
110	2	12	7	1	C GtA5	B	3	2	1	1	2	3	1	2	1	1	2	2	1	2	2	2	2	1	5	1	1	0	0	0	1	0	0	0	0	0	0	1	0	0	0	1	0	3	0	0	0	1	1
111	1	12	7	1	C第五人格	A	2	1	1	4	5	1	1	1	3	4	3	1	1	1	2	2	1	1	1	1	0	0	0	0	0	0	0	0	0	2	0	0	1	1	0	0	0	0	0	0	0	1	1
112	1	13	8	1	B	A	1	2	1	2	4	1	1	1	2	2	2	3	2	1	2	3	2	2	1	1	0	0	1	1	1	1	0	0	1	0	0	0	1	1	0	0	0	1	1	0	0	1	1
113	2	14	8	1	A	B	2	2	1	1	5	2	2	1	2	1	1	1	1	2	2	2	2	2	2	2	0	0	0	1	2	0	0	1	0	0	0	0	0	0	0	0	0	0	0	0	0	1	1
114	2	14	7	1	A	B	1	2	1	3	4	3	1	2	3	4	1	1	1	1	1	2	2	1	1	1	1	2	1	0	0	0	0	1	1	1	1	1	0	1	1	0	0	0	0	1	0	3	1
115	2	14	8	1	A	A	3	3	2	2	3	2	2	2	2	1	1	1	1	1	1	3	1	2	2	1	1	1	0	0	1	1	0	1	1	0	0	0	0	0	0	0	0	0	0	0	0	2	2
116	1	12	7	1	B	A	3	2	1	3	5	2	1	1	1	2	1	1	1	1	2	3	3	1	1	1	0	0	0	0	0	0	1	0	1	0	0	0	0	0	0	0	0	0	0	0	0	1	1
117	2	12	7	1	C 瘟疫公司	B	4	2	1	4	3	1	1	1	1	5	2	1	1	1	1	3	1	1	1	1	1	0	0	0	1	0	0	0	1	0	0	0	0	0	0	0	0	0	0	0	0	1	1
118	2	13	7	1	A	B	1	1	2	3	5	1	1	1	2	5	2	1	1	1	1	3	2	1	1	1	1	0	0	0	0	1	0	1	3	0	0	2	0	3	0	0	3	3	0	2	0	2	2
119	1	13	8	1	C 微信	A	5	4	1	5	5	1	1	1	2	1	1	1	1	1	1	1	1	1	1	1	0	0	0	0	3	0	0	0	3	0	0	0	0	0	0	0	0	0	0	0	0	3	1
120	1	13	8	1	C CS:GO;彩虹六号：围攻；英雄联盟	A	1	2	1	4	3	1	1	1	5	3	2	1	2	1	3	1	1	1	1	1	2	1	2	2	0	0	2	3	3	1	2	3	1	2	1	0	1	1	2	2	1	1	1
121	2	14	8	1	A	A	2	2	2	3	1	2	1	1	1	2	2	3	1	2	2	3	2	1	1	1	1	1	2	2	2	0	0	2	0	2	2	3	2	0	1	2	1	2	0	0	1	2	2
122	2	12	7	1	A		2	2	1	2	3	1	1	1	2	4	3	2	1	1	2	2	1	2	1	1	1	1	0	1	2	0	0	0	2	1	2	2	1	1	0	1	0	0	0	1	3	2	2
123	2	15	8	1	AB	A	3	2	3	5	3	1	1	1	1	1	1	1	3	2	1	2	1	1	1	1	0	0	0	0	0	0	0	0	0	0	0	0	0	0	0	0	0	0	0	0	0	1	1
124	2	13	8	1	B	A	2	2	1	1	3	2	1	2	3	2	2	1	2	1	2	2	2	2	1	1	0	0	0	0	1	0	0	0	0	0	0	0	0	1	0	0	0	0	0	0	0	2	2
125	2	14	8	1	C英雄联盟、fifa19、NBA2K19	B	4	1	1	2	2	1	1	1	2	2	2	1	1	1	4	4	2	1	1	1	0	0	0	0	1	1	1	1	1	0	0	0	0	0	0	0	0	1	0	2	0	1	1
126	1	13	8	1	D	A	2	2	1	2	3	1	1	1	2	3	2	1	1	1	2	3	2	3	1	1	1	1	0	1	1	1	0	0	3	0	1	1	1	2	1	0	1	1	1	1	0	3	3
127	1	13	7	1	C不玩	A	1	1	1	2	4	2	1	1	2	3	3	3	1	1	2	1	1	1	2	2	1	2	1	2	1	1	#NULL!	1	2	1	2	1	1	1	1	0	2	1	1	2	2	2	2
128	2	13	7	1	C皇室战争，实况足球	A	2	2	2	1	3	2	1	1	3	4	1	3	1	1	2	1	2	1	1	1	1	0	1	0	0	0	0	0	1	0	0	1	1	1	0	2	0	0	0	0	1	2	1
129	2	13	8	1	C 元气骑士	B	3	2	1	1	4	1	1	2	3	1	2	1	2	1	2	3	0	3	1	1	1	0	2	1	1	0	2	2	2	0	2	0	0	1	1	1	0	0	0	0	0	4	3
130	2	13	7	1	C堡垒之城、我的世界、英雄联盟	A	3	1	1	3	2	2	1	2	3	4	2	2	1	1	2	1	1	1	1	1	1	1	1	0	1	1	0	1	2	0	0	1	1	1	0	0	0	1	1	0	1	3	2
131	1	15	8	1	B	A	2	1	1	1	4	3	1	1	1	5	5	1	1	2	1	1	1	1	1	1	3	3	2	3	2	1	3	0	1	0	0	2	0	1	2	1	0	1	0	3	0	1	2
132	2	12	7	1	A	B	3	2	2	3	3	1	1	1	1	3	2	1	2	1	2	1	1	1	2	1	1	0	0	0	0	0	0	1	1	0	1	0	0	0	0	1	0	2	0	2	0	2	2
133	1	13	7	1	A	B	3	3	1	1	2	2	1	1	1	1	2	3	1	1	2	2	3	2	1	1	1	1	0	0	1	0	0	2	2	0	1	1	1	0	1	0	0	0	1	0	0	2	2
134	2	13	7	1	C CS90	A	1	2	1	4	2	2	1	1	1	2	2	1	1	1	2	2	2	1	1	4	0	2	0	1	1	0	1	1	2	0	1	1	0	0	0	0	0	0	0	0	0	1	1
135	1	12	7	1	C奇迹暖暖，闪耀暖暖，香肠派对	A	2	3	1	1	5	1	1	1	5	1	1	1	1	1	2	2	2	1	1	1	3	1	0	1	0	3	3	3	3	0	0	1	0	3	0	0	0	1	0	1	0	3	1
136	1	14	8	1	C 决战！平安京	A	1	2	1	4	5	1	1	1	3	4	2	1	1	1	1	1	1	1	1	1	0	0	1	1	1	0	1	0	3	2	0	0	1	0	1	1	1	0	0	2	1	3	3
137	2	14	8	1	C不玩游戏	不玩	1	1	1	1	5	1	1	1	1	5	1	2	1	1	1	1	1	1	5	2	3	3	3	3	1	3	3	3	3	3	3	3	3	3	3	3	3	3	3	3	3	2	1
138	2	14	7	1	A	A	1	1	1	5	1	1	1	1	1	1	3	4	1	2	3	1	1	2	1	1	0	0	0	0	0	0	0	0	0	0	0	0	0	0	0	0	0	0	0	0	0	1	1
139	2	12	7	1	A	A	2	1	1	3	2	1	2	1	1	2	1	1	2	1	2	2	3	3	1	1	0	0	0	0	2	1	2	3	1	0	1	2	2	1	0	0	0	3	0	0	0	3	2
140	2	14	8	1	ABC（QQ飞车，LOL，火影忍者，PUBG，CF，天天炫斗，时空猎人，阴阳师）	C	1	1	1	5	5	2	1	1	1	1	1	1	1	5	1	1	1	1	1	1	0	0	0	0	0	0	2	2	2	0	2	0	0	3	0	0	0	3	0	0	0	1	1
141	2	14	8	1	B	A	3	1	3	2	4	3	2	1	2	2	1	1	1	1	1	1	1	1	1	1	0	1	1	0	0	0	0	0	1	1	0	1	1	0	0	0	0	1	1	0	0	1	1
142	1	12	7	1	C猫和老鼠	A	3	2	1	1	2	2	1	2	3	3	1	1	2	1	1	1	2	1	1	2	2	1	1	3	0	1	0	2	1	0	0	1	1	0	0	0	0	2	1	2	0	5	5
143	1	13	8	1	C钢琴块	A	3	2	1	1	2	2	1	2	3	2	2	1	1	1	2	1	2	2	1	1	1	1	1	0	2	0	0	1	1	2	1	0	0	0	0	0	1	1	0	1	1	1	1
144	1	12	7	1	C微信	A	1	1	1	4	2	1	2	1	3	2	1	4	2	1	1	1	1	2	1	1	1	0	0	1	0	0	0	1	1	0	0	1	1	1	0	0	0	1	0	1	0	1	1
145	1	14	8	1	A	A	2	1	1	2	2	2	1	2	3	3	2	1	1	2	1	2	1	1	1	1	0	0	0	0	0	0	1	1	2	0	0	0	1	0	0	0	0	0	0	1	0	2	2
146	2	13	7	1	A	A	3	1	1	2	4	2	1	2	2	2	3	1	1	1	1	1	1	1	1	1	0	1	0	0	0	0	0	0	0	0	0	3	1	0	0	0	1	0	1	0	0	1	1
147	2	13	7	1	A	A	3	1	1	4	4	3	1	2	2	1	1	1	1	1	1	1	1	1	1	1	1	0	1	0	0	0	0	0	1	0	1	0	0	0	0	0	0	0	0	0	0	3	2
148	1	12	7	1	B	B	3	2	1	1	2	1	1	1	2	1	2	2	1	2	3	2	2	1	1	1	0	0	0	0	1	0	0	0	0	1	0	0	0	0	0	0	0	0	0	0	0	1	1
149	2	12	7	1	A	B	3	2	1	3	2	1	1	1	2	2	1	1	1	1	2	3	2	1	1	1	0	0	0	0	0	0	0	1	1	0	0	0	0	1	0	0	0	0	0	0	0	1	1
150	2	12	7	1	A	A	5	3	2	1	3	2	1	1	3	1	1	1	1	1	1	1	1	1	1	1	1	2	0	0	0	#NULL!	0	0	1	0	0	1	0	0	0	0	0	0	0	2	0	1	1
151	2	12	7	1	A	A	3	1	1	3	2	1	1	1	4	2	1	1	1	1	1	1	3	2	1	1	0	3	0	0	1	0	1	1	2	0	0	0	0	1	1	0	0	0	0	0	0	2	1
152	2	13	7	1	B	B	2	1	2	5	3	1	1	1	2	4	1	1	1	1	1	1	1	1	1	1	2	2	1	3	0	2	1	3	3	1	2	3	3	3	1	0	2	3	1	3	0	2	2
153	1	14	7	1	C第五人格	A	2	2	1	2	3	2	1	1	3	2	1	1	1	1	2	2	2	1	1	1	0	0	0	1	1	0	0	0	1	0	0	0	0	0	0	0	0	0	0	0	0	2	2
154	2	13	7	1	C NBA2K20	A	2	1	1	1	2	1	1	1	1	2	3	2	2	1	2	3	3	1	1	1	1	0	0	0	0	0	0	0	1	0	0	0	0	1	0	0	0	0	0	0	0	2	1
155	1	13	7	1	C TIMING	A	2	3	1	1	2	1	1	5	2	2	1	1	1	2	1	2	1	1	1	1	0	0	1	1	0	1	2	1	1	0	1	1	1	1	0	1	0	0	0	1	0	2	2
156	2	13	7	1	Cgoat	A	2	1	5	2	5	1	1	1	1	1	1	1	1	1	2	1	1	2	1	1	0	0	1	0	0	1	0	1	0	2	3	0	0	0	3	0	0	0	0	2	0	3	3
157	1	14	8	1	D	A	2	2	1	1	4	3	1	2	2	2	1	1	1	2	2	1	1	1	1	1	0	3	1	0	1	0	2	0	1	0	0	0	0	0	0	0	0	0	1	0	0	1	1
158	2	13	8	1	A,B,C (其他一些单机或网络游戏)	A	2	1	1	1	3	2	1	2	3	3	2	1	2	1	2	1	1	1	1	1	0	1	0	0	0	0	0	0	1	0	0	0	0	0	0	0	0	0	0	0	0	1	1
159	1	12	7	1	无	A	3	2	1	2	2	2	2	2	2	1	2	1	1	1	2	1	2	1	1	1	0	0	0	1	0	0	0	1	1	0	0	0	0	0	0	0	0	0	0	0	0	2	2
160	2	13	8	1	C(英雄联盟）	B	3	1	1	1	3	1	3	1	5	2	1	1	1	1	1	2	1	1	1	1	1	0	0	0	0	0	0	0	0	0	0	0	0	0	0	0	0	0	0	1	0	1	1
161	2	13	8	2	C（明日之后）	B	3	2	1	4	3	3	1	1	2	1	1	1	1	1	1	2	1	1	1	1	0	2	0	0	0	0	0	1	2	2	1	0	1	0	0	0	0	0	0	0	0	1	1
162	2	14	8	1	C不玩	A	1	1	5	5	1	1	1	1	1	1	1	1	1	1	1	1	1	1	5	1	3	2	3	3	2	3	3	3	3	3	3	3	2	3	3	2	2	3	3	3	2	5	5
163	2	13	8	1	C第五人格	A	1	2	2	1	3	1	1	1	4	2	1	2	2	1	2	1	1	1	1	2	1	1	0	0	0	1	0	0	1	0	0	0	0	1	0	0	0	1	0	0	0	2	2
164	1	13	8	1	A	B	1	2	1	3	2	2	1	1	2	3	1	1	2	1	2	2	1	1	1	1	0	1	0	0	0	0	0	0	2	0	1	0	1	0	0	0	0	0	0	0	0	2	3
165	2	13	7	1	B	A	1	2	1	2	4	1	1	1	3	2	2	1	1	1	1	2	2	1	1	1	0	0	0	0	0	0	1	0	2	0	0	0	1	2	0	0	0	0	0	0	0	2	2
166	2	12	7	1	ABC刺客信条，星际争霸，魔兽世界	A	3	1	5	1	2	1	1	1	1	1	2	1	1	1	1	1	1	2	3	1	1	3	0	0	0	0	3	3	0	0	0	3	0	3	0	0	3	1	0	3	1	1	1
167	2	13	7	1	B	A	3	1	1	1	2	2	1	2	3	2	2	1	1	1	2	2	1	1	1	1	0	0	0	0	1	0	0	1	2	0	0	0	0	0	0	0	0	0	0	0	0	1	1
168	2	13	7	1	AC火影忍者	A	2	1	2	1	2	2	1	2	5	1	1	2	1	1	1	2	1	1	1	1	0	0	0	0	0	0	0	0	0	0	0	0	0	0	0	0	0	0	0	1	0	1	1
169	2	13	7	1	A	B	1	1	2	1	4	5	1	1	1	1	2	2	1	1	1	2	1	1	1	1	0	0	0	0	1	0	0	1	0	0	0	0	0	0	0	0	0	0	0	0	0	1	1
170	2	12	7	1	A	A	2	3	1	1	4	1	1	1	2	2	2	2	1	1	1	1	2	1	1	1	0	0	1	0	0	0	0	0	0	0	0	1	2	0	0	0	0	0	0	0	0	1	1
171	2	13	7	1	C 元气骑士、我的世界、极速飞船	缺填	2	1	1	2	4	2	1	3	1	2	2	2	1	1	1	1	1	1	1	1	0	0	0	0	0	0	0	0	1	0	0	0	0	0	0	0	0	1	0	1	0	1	1
172	1	13	7	1	C 元气骑士、寂静岭	A	1	1	2	2	2	1	3	1	1	3	1	1	2	1	3	1	1	1	2	1	1	0	1	1	1	1	1	0	2	1	0	0	0	2	0	2	0	0	0	1	1	3	3
173	1	12	7	1	D	A	2	1	1	3	2	1	1	1	3	1	1	1	1	3	1	3	2	1	1	1	0	0	0	0	0	0	0	0	0	0	0	0	0	0	0	0	0	0	0	0	0	2	1
174	1	12	7	1	A	A	2	2	1	1	2	2	1	1	3	2	2	2	1	1	1	2	2	1	1	1	0	0	1	2	1	2	0	2	2	1	1	2	2	0	0	0	0	2	0	0	1	2	2
175	1	12	7	1	C无	A	3	2	1	1	2	1	1	1	3	1	1	1	2	1	3	1	2	2	1	1	1	1	0	3	1	0	0	0	2	0	0	0	0	1	0	0	0	2	1	1	0	1	1
176	1	13	8	1	D	A 不玩	2	2	1	1	2	2	1	3	4	1	2	1	1	1	1	1	1	1	2	1	1	1	1	1	1	0	0	0	0	0	0	1	1	0	0	0	0	0	0	1	0	1	1
177	1	14	8	1	C 微信	A	2	2	2	1	2	2	1	1	1	2	2	2	1	1	2	1	1	1	2	2	1	0	2	2	1	1	2	2	2	2	2	2	2	1	2	1	1	1	2	2	2	3	3
178	2	12	7	1	C穿越火线	A	2	1	1	3	3	1	2	1	1	1	2	2	1	1	1	2	3	1	1	1	1	0	0	0	0	1	0	0	2	0	0	0	0	0	0	0	0	0	0	0	0	1	1
179	2	14	8	1	A	A	3	1	1	2	2	1	2	1	2	2	1	2	1	1	1	2	2	2	1	1	0	1	1	0	0	0	0	1	1	0	1	0	1	1	0	0	0	1	0	1	0	2	1
180	1	13	7	1	A	A	3	2	1	3	1	1	1	1	5	1	1	1	1	1	1	1	2	1	1	1	0	0	0	0	0	0	0	0	0	0	0	1	0	0	0	0	0	1	0	0	0	1	1
181	1	12	7	1	A	A	2	1	1	2	1	1	1	1	4	2	2	2	1	1	2	1	2	1	1	1	0	1	0	0	0	0	0	0	1	0	0	0	0	0	0	0	0	1	0	0	0	1	1
182	2	13	7	1	A	A	2	1	1	1	1	1	1	1	1	1	3	2	3	1	2	3	2	1	1	1	1	1	1	0	0	1	1	1	2	0	1	1	1	1	0	0	0	1	0	0	0	2	2
183	1	13	7	1	A	A	2	2	1	3	2	1	1	1	2	3	2	1	1	1	1	2	1	1	1	1	1	0	0	0	0	0	0	1	1	1	0	1	2	1	0	1	0	2	0	0	0	1	1
184	1	12	7	1	A	A	2	1	1	2	2	1	2	1	3	3	2	1	1	1	1	2	1	1	1	1	2	1	2	0	1	1	0	1	1	0	2	2	2	1	1	0	1	1	1	0	1	2	1
185	1	13	7	1	A	B	2	2	1	2	2	1	1	1	1	2	2	2	1	1	2	2	2	1	1	1	0	0	0	0	0	0	0	0	1	0	1	0	0	1	0	0	0	1	0	0	0	2	1
186	1	12	7	1	C我的世界	A	2	1	1	1	5	1	1	1	1	2	2	1	2	1	2	2	1	1	1	1	1	0	0	0	0	0	0	0	0	0	0	0	0	0	0	0	0	0	0	0	0	2	2
187	1	12	7	1	C无	A	2	2	1	2	3	1	1	1	2	1	2	1	1	1	1	2	3	1	1	1	0	3	0	2	0	0	0	1	0	1	2	1	0	1	1	0	0	3	0	1	0	1	1
188	2	13	7	1	C 火影忍者	A	2	2	1	2	2	1	1	1	1	3	2	1	1	2	1	2	2	1	1	1	1	3	3	0	1	0	2	2	1	2	3	3	2	1	2	1	2	0	0	3	2	1	3
189	1	13	7	1	D	A	2	3	1	1	2	1	1	1	2	1	1	2	1	1	2	3	2	1	1	1	0	0	0	0	0	0	0	0	1	0	0	0	0	0	0	0	0	0	0	0	0	1	1
190	1	14	7	1	C不玩	A	3	3	2	2	2	3	2	1	1	1	1	1	1	1	1	1	1	1	1	1	1	1	0	0	0	0	0	0	0	0	0	0	0	0	0	0	0	1	0	0	0	1	1
191	1	12	7	1	C	B	2	1	2	3	2	1	1	1	4	1	1	2	1	1	2	1	1	1	1	1	2	1	0	0	0	0	0	0	1	0	0	0	0	1	0	0	0	2	0	0	0	2	2
192	1	13	7	1	C皇室战争	A	1	1	1	3	2	2	1	2	3	2	2	1	1	1	2	1	1	1	1	1	1	0	0	0	0	0	0	1	1	0	1	0	1	1	0	0	0	1	1	0	0	1	3
193	2	14	8	1	C（未注明）	B	2	3	1	1	2	1	1	1	5	1	1	1	1	1	1	3	1	1	1	1	0	3	0	0	0	0	0	0	0	0	0	0	0	0	0	0	0	0	0	0	0	1	1
194	2	13	8	1	C不玩	不玩	3	3	1	1	4	2	1	1	2	1	2	1	1	1	1	1	1	1	1	1	0	1	0	1	1	1	1	1	1	1	1	1	1	1	1	1	1	1	1	1	1	1	1
195	2	13	7	1	B	A	1	1	1	1	2	2	1	1	3	2	1	2	1	1	2	2	2	1	1	1	0	0	1	0	0	0	0	1	0	0	0	1	0	2	0	0	0	1	1	0	0	1	1
196	1	12	7	1	A	A	1	1	1	4	1	2	1	1	2	2	1	2	1	1	2	1	1	1	1	2	1	1	0	0	0	0	0	0	0	0	0	1	0	0	0	0	0	0	0	0	0	1	1
197	1	14	7	1	B	A	2	1	1	3	1	3	1	1	3	2	1	1	1	1	1	2	1	1	1	1	0	1	0	0	1	0	0	1	0	0	0	0	0	0	0	0	0	0	0	0	0	2	1
198	1	12	7	1	B	A	1	1	1	1	2	1	2	1	5	1	2	1	1	1	2	1	2	1	1	1	0	0	0	0	0	0	0	0	3	0	0	0	0	2	0	0	0	1	0	0	0	1	1
199	2	13	7	3	B	B	1	1	3	2	3	1	1	1	3	1	1	3	1	1	1	1	1	1	1	1	0	0	0	1	0	1	3	2	3	0	3	0	2	0	0	0	0	0	0	3	0	1	1
200	2	13	7	1	B	A	2	1	1	3	2	1	1	1	3	1	2	1	1	2	1	1	1	1	1	2	2	1	1	3	2	1	1	1	3	1	2	1	1	2	1	1	1	1	1	2	0	2	2
201	2	14	8	1	C穿越火线	B	1	1	1	1	1	1	1	1	3	1	2	2	1	3	2	3	1	1	1	1	0	1	0	0	1	0	0	0	0	0	0	0	0	1	0	0	0	1	0	0	0	1	1
202	1	13	7	1	C QQ飞车	A	2	1	1	2	2	1	1	1	2	1	3	1	1	1	1	2	2	1	1	2	0	1	0	0	0	0	0	1	2	0	0	1	0	1	0	0	0	0	0	0	0	2	1
203	1	14	7	1	D	A	2	1	1	2	2	1	1	1	2	2	2	1	1	1	2	2	2	1	1	1	1	0	1	1	1	1	1	1	0	0	0	1	0	0	0	0	0	1	1	1	0	2	1
204	1	12	7	1	D	A	1	1	1	2	1	1	2	1	3	1	1	1	1	5	2	1	1	1	1	1	3	0	0	0	0	0	0	0	0	0	0	0	0	0	0	0	0	0	0	0	0	5	5
205	1	13	7	1	C不玩	A	1	1	1	1	2	2	1	2	1	2	2	2	1	1	2	2	1	1	2	1	1	0	0	0	0	1	0	1	0	0	1	0	0	1	0	0	0	1	0	0	0	1	1
206	2	14	8	1	C（NBA2k20）	A	1	1	2	1	3	2	1	1	1	1	1	2	1	1	2	2	1	1	2	2	0	0	0	1	1	0	0	3	0	3	0	0	0	0	0	0	0	0	0	0	0	3	3
207	1	13	8	1	C星际争霸	A	2	2	1	1	2	1	1	1	4	2	2	1	1	1	2	1	1	1	1	1	1	0	0	0	0	0	0	1	1	0	1	0	#NULL!	1	0	0	0	1	0	0	0	2	2
208	1	14	8	1	A	C	2	1	2	2	2	2	1	1	1	1	2	1	2	2	2	1	1	1	1	1	0	1	0	0	0	0	1	1	1	0	1	1	1	1	0	0	0	0	0	0	0	1	1
209	1	13	8	1	B	A	4	1	1	1	2	1	1	1	1	2	1	1	1	1	1	2	3	1	1	1	1	0	2	0	1	3	1	2	1	0	1	3	1	0	1	1	0	3	1	0	0	3	2
210	1	13	8	1	B	A	2	1	1	4	2	1	1	1	1	2	2	1	1	1	2	1	1	1	1	1	0	0	0	0	0	0	0	0	1	0	0	0	0	1	0	0	0	2	0	0	0	1	1
211	2	12	7	1	B	A	2	1	1	1	3	2	1	1	1	1	1	1	1	1	1	3	1	1	2	2	1	0	0	1	3	1	1	0	3	1	0	0	0	0	0	0	0	0	0	0	0	1	1
212	2	12	7	1	A	A	2	1	1	1	2	1	1	1	1	1	2	2	1	1	1	2	3	2	1	1	0	1	0	0	0	0	1	1	1	0	0	0	1	1	0	0	0	0	0	0	0	2	1
213	2	14	7	1	A	A	3	1	2	3	2	1	2	1	1	1	1	2	1	1	1	1	1	1	1	1	0	0	0	0	0	0	1	1	0	0	1	1	1	0	1	0	0	0	2	1	1	1	1
214	2	13	7	1	A	A	1	1	1	1	5	1	1	1	5	1	1	1	1	1	1	1	1	1	1	1	0	1	0	1	0	2	3	2	1	0	0	2	0	0	0	0	1	0	1	0	0	2	1
215	2	13	7	1	A	A	2	1	1	1	2	1	1	1	3	1	1	3	2	1	1	2	1	1	1	1	1	1	0	0	0	0	0	0	0	0	0	0	0	0	0	0	0	0	0	0	0	1	1
216	1	13	7	1	B	A	1	1	1	2	2	1	1	1	1	3	2	2	1	1	1	2	2	1	1	1	0	0	0	0	0	0	0	0	0	0	0	0	0	0	0	0	0	1	0	0	0	1	1
217	2	13	7	1	C第5人格 猫和老鼠	A	3	1	1	3	2	1	1	1	3	2	1	1	1	1	1	1	1	1	1	1	0	0	0	0	0	0	0	0	0	0	0	0	0	0	0	0	0	0	0	0	0	1	1
218	1	12	7	1	D	A	2	1	2	1	2	1	1	1	2	1	2	1	2	1	1	2	2	1	1	1	0	1	1	0	1	1	0	1	2	2	1	1	2	1	1	0	1	1	0	2	1	2	2
219	1	12	7	1	C天天跑酷	B	2	1	3	1	4	1	1	1	2	1	1	1	1	1	1	2	1	1	1	1	0	0	0	0	0	0	0	0	0	0	0	0	0	0	0	0	0	0	0	0	0	1	1
220	1	13	7	1	C漫画	A	2	1	1	1	2	1	1	1	1	2	5	1	1	1	1	1	1	2	1	1	1	3	1	1	0	1	0	1	1	0	0	1	1	3	0	0	0	2	1	0	0	1	1
221	1	14	8	1	A	A	3	1	1	4	2	1	1	1	1	1	1	1	1	1	2	2	1	1	1	1	0	1	0	0	0	0	0	0	1	0	0	0	0	0	0	0	0	0	0	1	0	1	1
222	1	14	8		A	A	1	1	1	2	3	2	1	1	3	1	1	1	1	1	2	1	1	1	1	1	0	0	0	0	0	0	0	0	0	0	0	0	0	0	0	0	0	0	0	0	0	1	1
223	1	13	8	1	A	A	3	2	1	1	1	2	1	2	1	1	1	1	1	1	1	3	1	1	1	1	0	0	0	0	0	0	0	0	0	0	0	2	0	0	0	0	0	0	0	0	0	2	2
224	2	13	7	1	B	B	2	1	1	1	2	1	1	1	1	2	1	4	1	1	2	1	1	1	1	1	0	0	0	0	0	0	0	0	0	0	0	0	0	0	0	0	0	0	0	0	0	1	1
225	2	14	7	1	A	A	1	1	3	3	1	1	1	3	1	1	1	1	1	1	1	2	1	1	1	1	0	1	0	0	0	0	0	0	0	0	1	1	0	0	0	0	0	1	0	1	0	1	1
226	2	14	8	1	A	A	1	1	1	1	2	1	1	1	5	1	1	1	1	1	1	2	2	1	1	1	0	0	0	0	0	0	0	0	1	0	0	0	0	0	0	0	0	0	0	0	0	2	2
227	2	13	7	1	A	A	2	1	1	2	3	1	1	1	2	1	1	1	2	1	2	1	1	1	1	1	1	0	0	0	0	1	0	1	1	1	1	1	1	0	0	0	0	0	0	1	0	2	1
228	1	13	7	1	B	A	3	1	1	1	1	1	1	2	3	2	1	1	1	2	1	1	1	1	1	1	0	0	0	0	0	1	0	0	1	0	0	0	0	1	0	0	0	0	0	0	0	2	2
229	1	14	8	1	C俄罗斯方块	B	3	2	1	1	2	1	1	1	1	3	1	1	1	1	1	2	1	1	1	1	1	0	1	0	0	0	1	1	2	0	0	0	1	0	0	0	0	0	0	0	0	1	1
230	2	14	8	6	C火影忍者	A	2	1	1	3	1	1	1	1	4	2	1	1	1	1	1	1	1	1	1	1	1	3	1	3	1	3	3	3	3	0	3	1	1	0	1	3	0	2	3	3	1	5	5
231	1	13	8	1	C不常玩	A	2	1	2	1	2	1	1	1	5	1	1	1	1	1	1	1	1	1	1	1	0	1	0	0	0	0	0	0	0	0	0	0	0	0	0	0	0	0	0	0	0	1	1
232	1	13	7	1	C数独	A	2	1	1	2	2	1	1	1	2	2	2	1	1	1	1	2	1	1	1	1	0	0	0	0	1	0	0	0	0	0	0	0	0	1	0	0	0	0	0	0	0	1	1
233	1	13	7	1	C 钢琴块2	A	2	1	1	1	1	1	3	1	1	3	2	2	1	1	1	1	1	1	1	1	0	0	0	1	0	1	3	3	3	0	2	3	3	2	2	1	0	0	0	3	1	1	1
234	1	13	7	1	C	B	2	1	1	2	1	1	1	1	5	1	1	1	1	1	1	1	1	1	1	2	0	0	0	0	0	0	0	0	3	0	0	0	0	0	0	0	0	0	0	0	0	1	1
235	2	13	7	1	C炉石传说	A	2	1	1	1	2	1	1	1	2	2	2	1	1	1	2	2	1	1	1	1	0	1	0	0	0	0	0	0	0	0	0	0	0	0	0	0	0	0	0	0	0	2	1
236	1	13	8	2	D	A 不玩	2	1	1	1	1	1	1	1	3	2	2	2	1	1	2	1	1	1	1	1	0	1	0	0	0	0	0	0	1	0	1	0	0	0	0	0	0	1	0	0	0	1	1
237	2	13	8	1	C 明日方舟	A	2	1	1	2	3	2	1	1	1	2	1	1	1	1	1	2	1	1	1	1	1	1	1	0	0	0	0	0	0	0	0	0	0	1	0	0	0	0	0	0	0	1	1
238	2	13	8	1	C NBA2K20	A	2	1	1	1	2	1	1	1	2	2	2	1	1	1	2	2	1	1	1	1	0	1	0	0	0	0	0	0	0	0	0	1	0	0	0	0	0	1	0	0	0	1	1
239	1	13	8	1	C英雄联盟	A	4	1	1	2	3	2	1	1	1	1	1	1	1	1	1	1	1	1	1	1	0	0	0	0	0	0	0	0	1	0	0	0	0	0	0	0	1	0	0	0	1	1	1
240	2	14	8	1	B	A	1	2	1	1	2	1	1	1	2	2	2	1	1	1	1	1	2	1	1	1	0	1	0	0	0	0	0	0	0	0	0	0	0	0	0	0	0	0	0	0	0	1	1
241	2	13	7	2	B	B	1	1	1	2	5	1	1	1	1	1	1	1	1	1	1	2	1	1	1	1	0	1	0	0	0	0	1	0	2	0	1	0	0	0	0	0	0	3	0	0	0	1	1
242	2	13	7	1	A		2	2	1	1	2	1	1	1	2	3	1	1	1	1	1	1	1	1	1	1	0	2	1	2	1	1	2	1	2	2	1	1	1	1	1	1	2	2	1	2	1	3	2
243	1	13	7	1	AC第五人格 明日方舟	A	2	1	1	3	2	1	1	1	2	1	1	1	1	1	1	1	2	1	1	1	1	0	1	0	0	0	1	1	2	1	2	1	1	0	1	0	1	1	1	2	1	2	2
244	2	12	7	1	B	A	2	1	1	1	2	2	2	2	1	1	1	2	1	1	1	1	1	1	1	1	0	1	1	0	1	0	2	0	2	0	2	2	1	0	1	0	0	1	0	2	0	2	1
245	2	13	7	1	B	缺填	2	2	1	1	2	2	1	1	1	1	2	1	1	1	1	1	2	1	1	1	0	0	0	0	0	0	0	0	0	0	0	0	0	0	0	0	0	1	0	0	0	2	1
246	2	13	8	1	ABC（我的世界）	A	2	1	1	2	2	1	1	1	3	1	1	1	1	1	1	1	2	1	1	1	0	0	0	0	0	0	1	0	1	0	0	0	0	2	0	0	0	0	0	1	0	1	1
247	2	14	8	1	AB	缺填	2	1	1	2	1	1	1	1	1	1	2	3	1	1	2	1	1	1	1	1	0	1	0	0	0	0	1	0	0	0	0	0	0	1	1	0	0	1	1	0	0	2	2
248	2	14	7	1	C我的世界		3	2	1	1	2	1	1	1	1	2	1	1	1	1	1	1	2	1	1	1	1	2	0	1	1	1	1	1	0	0	1	0	1	0	0	0	0	0	0	0	0	1	1
249	2	13	7	1	C 战争艺术（卡牌）	A	1	1	1	2	2	1	1	1	3	1	1	1	1	1	2	1	1	2	1	1	0	0	0	0	0	0	0	0	1	0	1	0	0	0	0	0	0	0	0	0	0	1	1
250	1	13	7	1	C不玩	A	2	1	1	1	2	1	1	1	5	1	1	1	1	1	1	1	1	1	1	1	1	0	0	0	0	0	0	0	1	0	0	0	0	0	0	0	0	0	0	0	0	1	1
251	2	13	7	1	C英雄_盟	A	2	2	1	2	1	2	1	1	2	1	1	1	1	1	1	1	1	1	2	1	0	#NULL!	0	0	1	0	1	0	1	1	0	0	0	1	0	1	0	0	0	0	1	1	1
252	2	13	8	1	AB	A	1	1	1	1	3	2	1	1	2	2	1	2	1	1	1	1	1	1	1	1	2	0	1	0	0	1	1	1	1	1	1	2	1	1	1	0	0	2	0	1	1	1	1
253	2	14	8	1	C不玩	不玩	3	1	1	1	1	1	1	1	2	2	1	2	1	1	1	2	1	1	1	1	0	0	0	0	0	0	0	0	0	0	0	0	0	0	0	0	0	1	0	0	0	2	2
254	2	14	8	1	C不玩	不玩	3	2	1	1	1	1	1	1	1	2	2	1	1	1	1	2	1	1	1	1	1	0	0	0	0	0	0	0	0	0	0	1	0	0	0	0	0	1	0	0	0	1	1
255	2	13	7	1	AC火影忍者	A	5	1	1	1	1	1	1	1	1	1	1	1	1	1	1	1	2	1	1	1	1	3	1	0	0	0	0	0	1	1	1	1	0	0	0	3	0	1	1	0	0	1	1
256	1	13	7	1	C 火柴人	A	2	1	1	1	1	1	1	2	1	1	1	1	1	1	1	2	2	1	2	1	0	0	0	0	1	0	1	1	0	0	0	0	0	1	0	0	0	0	0	0	0	2	2
257	2	13	8	1	A	A	2	2	1	1	2	1	1	1	1	1	1	1	1	1	2	1	2	1	1	1	1	0	0	0	0	0	0	0	0	0	0	0	0	0	0	0	0	0	0	0	0	1	1
258	2	13	7	2	A	A	2	1	2	1	2	2	1	1	1	1	1	1	1	1	1	1	1	1	1	1	0	0	0	0	0	0	0	0	0	0	0	0	0	0	0	0	0	0	0	0	0	1	1
259	2	14	7	1	A	A	2	1	1	1	2	2	1	1	1	1	1	1	1	1	1	1	1	2	1	1	0	1	1	0	0	1	0	0	0	0	0	0	0	0	0	0	0	0	0	0	0	1	1
260	2	12	7	1	C 小程序	A	1	1	1	1	1	1	1	4	1	1	1	1	1	1	2	1	1	1	1	1	1	1	1	0	0	1	2	1	1	0	1	1	1	0	0	0	0	0	1	0	0	3	1
261	2	13	7	1		A	1	1	1	2	1	1	3	1	2	1	1	1	1	1	1	1	1	1	1	1	0	1	0	0	0	0	0	0	0	0	0	0	0	0	0	0	0	0	0	0	0	1	1
262	1	13	7	1	C快点	A	1	2	2	2	2	1	1	1	1	1	1	1	1	1	1	1	1	1	1	1	0	0	0	0	0	0	0	0	1	0	0	0	0	0	0	0	0	0	0	1	0	2	1
263	1	13	8	1	D	A	1	1	1	2	2	1	1	1	3	1	1	1	1	1	1	1	1	1	1	1	0	0	0	0	0	0	1	0	2	0	0	0	0	0	0	0	0	0	0	0	0	1	1
264	1	14	8	1	D	A 不玩	1	1	1	1	1	1	1	1	5	1	1	1	1	1	1	1	1	1	1	1	0	1	1	1	0	0	0	2	0	0	0	0	0	0	0	0	0	0	0	0	0	3	1
265	1	13	8	1	C QQ飞车	A	1	1	1	2	1	1	1	1	2	3	1	1	1	1	1	1	1	1	1	1	0	0	0	0	0	0	0	0	1	0	0	0	0	1	0	0	0	0	0	0	0	1	2
266	2	13	8	1	A	A	2	1	1	1	1	2	1	1	1	1	1	1	1	1	1	2	1	1	1	1	0	0	0	0	0	0	0	0	0	1	0	0	0	1	1	0	0	1	1	0	0	1	1
267	1	13	8	1	A	A	2	2	1	1	2	1	1	1	1	1	1	1	1	1	1	1	1	1	1	1	0	0	0	0	0	0	0	0	2	0	0	0	0	0	0	0	0	0	0	0	0	1	1
268	1	13	7	1	B	A	1	1	1	1	2	1	1	1	1	2	2	1	1	1	1	1	1	1	1	1	0	0	0	0	0	0	0	0	0	0	0	0	0	0	0	0	0	0	0	0	0	1	1
269	1	12	7	1	A	A	2	1	1	1	2	1	1	1	1	2	1	1	1	1	1	1	1	1	1	1	0	1	0	0	0	0	0	0	1	0	0	0	0	0	0	0	0	0	0	0	0	1	1
270	1	13	7	1	A	A	1	1	1	1	1	1	1	1	4	1	1	1	1	1	1	1	1	1	1	1	0	0	0	0	0	0	0	0	0	0	0	0	0	0	0	0	0	0	0	0	0	1	1
271	1	13	7	1	B	A	1	1	1	1	2	1	1	1	1	1	2	2	1	1	1	1	1	1	1	1	0	0	0	0	0	0	0	0	0	0	0	1	0	2	0	0	0	1	0	0	0	1	1
272	2	12	7	1	A	A	2	1	1	1	1	2	1	1	1	1	1	1	1	1	1	1	1	1	2	1	0	0	0	0	0	0	0	0	0	0	0	0	0	0	0	0	0	0	0	0	0	1	1
273	2	14	7	1	A	A	2	2	1	1	2	1	1	1	1	1	1	1	1	1	1	1	1	1	1	1	0	0	0	0	0	0	0	0	0	0	0	0	0	0	0	0	0	0	0	0	0	3	1
274	1	12	7	1	C 月兔的农场	B	2	1	1	1	1	1	1	1	3	1	1	1	1	1	1	1	1	1	1	1	1	1	0	0	0	0	0	0	0	0	0	0	0	0	0	0	0	0	0	0	0	1	1
275	1	13	7	1	ABC 宾果消消乐	A	1	1	1	2	1	2	1	1	1	2	1	1	1	1	1	1	1	1	1	1	0	0	0	0	0	1	1	1	0	0	0	0	0	0	0	0	0	0	0	1	0	1	1
276	1	12	7	1	C 消除游戏	A	1	1	1	2	1	2	1	1	2	1	1	1	1	1	1	1	1	1	1	1	0	0	1	0	0	0	1	1	1	0	0	1	0	1	0	0	0	0	0	1	0	1	1
277	2	12	7	1	C__足球	A	1	1	1	1	2	1	1	1	2	1	2	1	1	1	1	1	1	1	1	1	1	0	0	0	1	0	0	1	1	0	0	1	0	0	0	0	0	1	0	0	0	2	1
278	1	13	7	1	C人偶奇妙夜	A	2	2	2	1	1	1	1	1	1	1	1	1	1	1	1	1	1	1	1	1	0	0	0	0	0	0	0	0	1	0	0	0	0	0	0	0	0	0	0	0	0	1	1
279	1	12	7	1	C青柠手杖	A	1	1	1	1	3	1	1	1	1	1	1	1	1	1	1	1	2	1	1	1	1	3	2	3	0	1	3	3	3	2	1	3	2	0	1	0	1	3	2	3	2	2	2
280	1	15	8	1	C使命召唤OL	A	2	1	2	1	1	1	1	1	2	1	1	1	1	1	1	1	1	1	1	1	0	0	0	0	0	0	1	0	1	0	0	0	0	1	0	0	0	0	0	0	0	1	1
281	1	13	8	1	C	不玩	1	1	1	2	1	1	1	1	1	3	1	1	1	1	1	1	1	1	1	1	1	1	2	2	1	0	0	2	0	2	1	2	1	1	1	3	1	2	0	0	0	2	2
282	2	13	8	1	A	A	2	2	1	1	1	1	1	1	1	1	1	1	1	1	1	1	1	1	1	1	0	0	0	0	0	0	#NULL!	0	0	0	0	0	0	0	0	0	0	0	0	0	0	1	1
283	1	13	7	1	A	A	1	1	1	2	2	1	1	1	1	1	1	1	1	1	1	1	1	1	1	1	0	0	0	0	0	0	0	0	0	0	0	0	0	1	0	0	0	0	0	0	0	1	1
284	2	13	7	1	B		2	1	1	1	1	1	1	1	2	1	1	1	1	1	1	1	1	1	1	1	0	0	0	0	0	0	0	0	0	0	0	0	0	0	0	0	0	0	0	0	0	1	1
285	1	13	7	1	B	A	1	1	1	1	1	1	1	1	3	1	1	1	1	1	1	1	1	1	1	1	0	0	0	0	0	0	0	0	0	0	0	0	0	0	0	0	0	0	0	0	0	1	1
286	2	12	7	1	A	A	1	1	1	2	1	1	1	1	1	1	1	1	1	2	1	1	1	1	1	1	0	0	0	0	0	0	0	0	3	1	0	1	0	0	0	0	0	0	0	0	0	1	1
287	1	14	7	1	B	A	1	1	2	1	1	1	1	1	1	1	1	1	1	2	1	1	1	1	1	1	1	0	0	1	0	0	0	0	1	0	1	1	1	1	1	1	0	1	1	1	1	2	1
288	2	13	7	1	A	A	1	1	1	1	2	2	1	1	1	1	1	1	1	1	1	1	1	1	1	1	0	0	0	0	0	0	0	0	0	0	0	0	0	0	0	0	0	0	0	0	0	1	1
289	2	14	8	1	A	A	2	1	1	1	2	1	1	1	1	1	1	1	1	1	1	1	1	1	1	1	0	0	0	0	0	0	1	0	0	0	0	0	0	0	0	0	0	0	0	0	0	1	1
290	1	14	7	2	C QQ	A	1	1	1	2	1	1	1	1	1	1	1	1	1	1	2	1	1	1	1	1	0	1	0	0	0	0	0	0	0	0	0	0	0	0	0	0	0	0	0	0	0	1	1
291	1	13	7	1	C APEX、我的世界、元气骑士	A	1	1	1	3	1	1	1	1	1	1	1	1	1	1	1	1	1	1	1	1	0	1	0	0	0	0	1	1	1	0	0	1	0	2	0	0	0	1	0	0	0	1	1
292	1	14	8	1	D	A	1	1	1	1	2	1	1	1	2	1	1	1	1	1	1	1	1	1	1	1	0	0	0	0	0	0	0	0	1	0	0	0	0	0	0	0	0	0	0	0	0	1	1
293	1	13	7	1	C无	A	1	1	1	2	1	2	1	1	1	1	1	1	1	1	1	1	1	1	1	1	0	1	0	1	1	1	1	1	3	0	0	1	0	3	0	0	0	1	0	1	0	2	2
294	1	14	8	1	D	A 不玩	1	1	1	3	1	1	1	1	1	1	1	1	1	1	1	1	1	1	1	1	0	0	0	0	0	0	0	0	0	0	0	0	0	0	0	0	0	1	0	0	0	1	1
295	1	13	8	1	C（未注明）	A	1	1	1	2	1	1	1	1	2	1	1	1	1	1	1	1	1	1	1	1	0	0	0	0	0	0	1	0	1	1	0	0	0	0	0	0	0	0	0	1	0	1	1
296	1	13	8	1	C英雄联盟	A	2	1	2	1	1	1	1	1	1	1	1	1	1	1	1	1	1	1	1	1	0	0	0	0	0	0	0	0	0	0	0	0	0	0	0	0	0	0	0	0	0	1	1
297	1	14	8	1	A	A	2	1	1	1	2	1	1	1	1	1	1	1	1	1	1	1	1	1	1	1	0	0	0	0	0	0	0	0	0	0	0	0	0	0	0	0	0	0	0	0	0	1	1
298	2	14	8	1	C滚动的天空		1	1	1	1	1	1	1	1	1	1	3	1	1	1	1	1	1	1	1	1	0	0	0	0	0	0	1	0	0	0	0	0	0	0	0	0	0	1	0	0	0	2	2
299	2	13	8	1	A	A	2	1	1	1	1	1	1	1	1	1	1	1	1	1	1	1	1	1	1	1	1	1	0	0	1	1	0	0	2	0	0	0	0	0	0	0	0	0	0	0	0	1	2
300	2	13	7	1	A	A	1	1	1	1	1	1	1	1	1	1	1	1	1	1	1	2	1	1	1	1	0	0	0	0	0	0	0	0	0	0	0	1	0	0	0	0	0	0	0	2	0	1	1
301	1	13	8	1	B	A	1	1	1	2	1	1	1	1	1	1	1	1	1	1	1	1	1	1	1	1	2	1	0	2	1	0	2	2	1	0	0	0	1	1	0	0	0	0	0	0	0	1	1
302	1	12	7	1	C我的世界	A	1	1	1	2	1	1	1	1	1	1	1	1	1	1	1	1	1	1	1	1	0	0	1	0	0	0	1	0	0	0	0	0	1	1	0	0	0	3	0	0	1	1	1
303	1	12	7	1	C未注明	A	2	1	1	1	1	1	1	1	1	1	1	1	1	1	1	1	1	1	1	1	0	0	0	0	0	0	0	0	0	0	0	0	0	0	0	0	0	0	0	0	0	1	1
304	1	12	7	1	D	A	1	1	1	1	1	1	1	1	1	2	1	1	1	1	1	1	1	1	1	1	1	1	0	0	1	1	1	1	1	0	1	1	0	0	0	0	0	0	0	1	0	1	1
305	1	12	7	1	C不玩	A	1	1	1	1	1	1	1	1	1	2	1	1	1	1	1	1	1	1	1	1	0	3	0	0	1	0	2	1	0	0	0	0	0	1	0	0	0	0	0	0	0	3	1
306	1	13	7	1		A	1	1	1	1	1	1	1	1	1	1	1	2	1	1	1	1	1	1	1	1	1	1	1	0	1	0	0	0	0	0	2	0	1	0	2	0	0	0	0	0	0	2	1
307	1	13	7	1	C第五人格	A	1	1	1	1	1	1	1	1	1	1	1	1	1	1	2	1	1	1	1	1	1	1	0	0	0	0	1	1	2	0	0	0	1	2	0	1	0	2	1	2	2	2	2
308	2	13	8	1	C 穿越火线	B	1	1	1	1	2	1	1	1	1	1	1	1	1	1	1	1	1	1	1	1	0	2	2	0	0	0	1	1	1	0	0	0	0	2	0	0	0	0	0	0	0	3	1
309	2	12	7	1	D	A 不玩	1	1	1	2	1	1	1	1	1	1	1	1	1	1	1	1	1	1	1	1	0	0	0	0	0	0	0	0	0	0	0	0	0	0	0	0	0	0	0	0	0	1	1
310	2	12	7	1	C 数独	A	1	1	1	1	1	1	1	1	2	1	1	1	1	1	1	1	1	1	1	1	0	1	1	2	1	0	0	1	2	0	0	0	0	0	0	0	0	0	1	0	0	3	3
311	2	13	8	1	AB	A	1	1	1	1	2	1	1	1	1	1	1	1	1	1	1	1	1	1	1	1	0	0	0	0	0	0	1	0	0	0	0	0	0	0	0	0	0	0	0	0	0	1	1
312	2	14	8	1	A	A	1	1	1	1	1	1	1	1	1	1	1	1	1	1	1	1	1	1	1	1	0	0	0	0	0	0	0	0	0	0	0	0	0	0	0	0	0	0	0	0	0	1	1
313	2	13	7	1	A	A	1	1	1	1	1	1	1	1	1	1	1	1	1	1	1	1	1	1	1	1	0	0	0	0	0	0	0	0	0	0	0	0	0	0	0	0	0	0	0	0	0	1	1
314	2	14	8	1	C现代战争	B	1	1	1	1	1	1	1	1	1	1	1	1	1	1	1	1	1	1	1	1	0	0	0	0	0	0	0	0	0	0	0	0	0	0	0	0	0	0	0	0	0	1	1
315	2	12	7	1	C不玩	A	1	1	1	1	1	1	1	1	1	1	1	1	1	1	1	1	1	1	1	1	0	0	0	0	0	0	0	0	1	0	0	0	0	0	0	0	0	0	0	0	0	1	1
316	1	12	7	1	C第五人格	A	1	1	1	1	1	1	1	1	1	1	1	1	1	1	1	1	1	1	1	1	2	0	3	0	0	0	0	0	1	0	2	2	3	3	3	0	0	3	3	3	3	1	1
317	1	12	7	1	C不玩游戏	A	1	1	1	1	1	1	1	1	1	1	1	1	1	1	1	1	1	1	1	1	0	0	0	0	0	0	0	0	1	0	0	0	0	2	0	0	0	1	0	2	0	3	3
318	1	13	7	1	C抖音	A	1	1	1	1	1	1	1	1	1	1	1	1	1	1	1	1	1	1	1	1	0	0	0	0	0	0	0	0	0	0	0	1	0	1	0	0	0	0	0	0	0	1	2
319	1	12	7	6朝鲜族	C无	无	1	1	1	1	1	1	1	1	1	1	1	1	1	1	1	1	1	1	1	1	1	0	1	0	0	1	1	0	0	0	0	0	0	0	0	0	0	0	0	0	0	1	1
320	2	13	8	1	C（微信小游戏）	A	1	1	1	1	1	1	1	1	1	1	1	1	1	1	1	1	1	1	1	1	0	0	0	0	0	0	0	0	0	0	0	0	0	2	0	0	0	1	0	0	0	1	1
321	2	13	8	1	C微博	A	1	1	1	1	1	1	1	1	1	1	1	1	1	1	1	1	1	1	1	1	0	0	0	0	0	0	0	0	1	0	0	0	0	0	0	0	0	0	0	0	0	1	1
322	1	13	8	1	A	A	1	1	1	1	1	1	1	1	1	1	1	1	1	1	1	1	1	1	1	1	0	0	0	0	0	0	0	3	0	0	0	0	0	0	0	0	0	0	0	0	0	1	1
323	1	13	8	1	A	A	1	1	1	1	1	1	1	1	1	1	1	1	1	1	1	1	1	1	1	1	0	0	0	0	0	0	0	0	0	0	0	0	0	0	0	0	0	0	0	0	0	2	2
324	2	14	8	1	C不玩	不玩	1	1	1	1	1	1	1	1	1	1	1	1	1	1	1	1	1	1	1	1	1	1	1	0	0	0	1	0	3	1	1	1	1	0	1	0	0	0	0	0	0	1	1
[truncated: 18 more columns]
